# Supplementary material for: Effect of acetic acid inactivation of SARS-CoV-2
Source: PLoS One. 2023 Feb 8;18(2):e0276578. doi: 10.1371/journal.pone.0276578 (PMC9907812; doi:10.1371/journal.pone.0276578)
Supplement: S1 Appendix — (XLSX) [file pone.0276578.s001.xlsx]

## Sheet: Fig1
TCID50/ml	Water	Vinegar
	3160	0
	2000	0
Mean	2580	0
Stdv	820.244	0

## Sheet: Fig3.A
OD450	1M	500mM	250mM	125mM	62.5mM	31.25mM	15.625mM	VEHICLE		% Binding	1M	500mM	250mM	125mM	62.5mM	31.25mM	15.625mM	VEHICLE
	3.1659	3.4026	3.5556	3.7155	3.7918	3.7393	3.7498	3.8946			81.0709	87.1322	91.0502	95.1448	97.0987	95.7543	96.0231	99.7311
	3.2637	3.4023	3.6734	3.7676	3.7193	3.7251	3.7917	3.8931			83.5753	87.1245	94.0667	96.479	95.2421	95.3906	97.0961	99.6927
	3.1717	3.4306	3.5976		3.7707	3.7007	3.6337	3.9276			81.2194	87.8492	92.1257		96.5583	94.7658	93.0501	100.576
Mean	3.20043	3.41183	3.60887	3.74155	3.7606	3.7217	3.72507	3.9051		Mean	81.9552	87.3687	92.4142	95.8119	96.2997	95.3036	95.3898	100
% Tranform	81.9552	87.3687	92.4142	95.8119	96.2997	95.3036	95.3898	100		Stdv	1.40501	0.416202	1.52884	0.943388	0.954914	0.499944	2.09604	0.499347

## Sheet: Fig3.B
OD450	1M	500mM	250mM	125mM	62.5mM	31.25mM	15.625mM	VEHICLE		% Binding	1M	500mM	250mM	125mM	62.5mM	31.25mM	15.625mM	VEHICLE
	2.0926	3.3162	3.7559	3.7935	3.803	3.7363	3.7863	3.9965			54.2903	86.0352	97.4428	98.4183	98.6648	96.9343	98.2315	103.685
	2.5773	3.3276	3.7236	3.7774	3.7687	3.7713	3.8492	3.9161			66.8653	86.331	96.6048	98.0006	97.7749	97.8423	99.8634	101.599
	2.5949	3.4037	3.6852	3.8035	3.7404	3.7257	3.7366	3.9194			67.3219	88.3053	95.6086	98.6777	97.0407	96.6593	96.9421	101.685
	3.111							3.8237			80.7116							99.2018
	2.3163							3.7111			60.0939							96.2805
								3.76										97.5492
Mean	2.53842	3.34917	3.72157	3.79147	3.7707	3.74443	3.7907	3.85447		Mean	65.8566	86.8905	96.5521	98.3655	97.8268	97.1453	98.3456	100
% Tranform	65.8566	86.8905	96.5521	98.3655	97.8268	97.1453	98.3456	100		Stdv	9.88462	1.23415	0.918255	0.341637	0.813287	0.619106	1.46398	2.80897

## Sheet: Fig3.C
OD450	1M	500mM	250mM	125mM	62.5mM	31.25mM	15.625mM	VEHICLE		% Binding	1M	500mM	250mM	125mM	62.5mM	31.25mM	15.625mM	VEHICLE
	3.2046	3.313	3.5785	3.6692	2.982	3.7276	3.1084	3.9391			81.805	84.5721	91.3496	93.665	76.1226	95.1558	79.3492	100.555
	2.7973	3.3934	3.4018	3.6563	3.6178	3.1095	3.1358	3.8975			71.4077	86.6245	86.8389	93.3357	92.3529	79.3773	80.0487	99.4929
	3.0571	3.2625	3.5203	3.5523	3.4934	3.0565	2.8978	3.9155			78.0397	83.283	89.8639	90.6808	89.1773	78.0244	73.9732	99.9523
Mean	3.01967	3.32297	3.5002	3.62593	3.3644	3.29787	3.04733	3.91737		Mean	77.0841	84.8265	89.3508	92.5605	85.8842	84.1858	77.7904	100
% Tranform	77.0841	84.8265	89.3508	92.5605	85.8842	84.1858	77.7904	100		Stdv	5.2641	1.68523	2.2987	1.63614	8.60166	9.52431	3.32423	0.53257

## Sheet: Fig3.D
OD450	1M	500mM	250mM	125mM	62.5mM	31.25mM	15.625mM	VEHICLE		% Binding	1M	500mM	250mM	125mM	62.5mM	31.25mM	15.625mM	VEHICLE
	3.3558	3.4344	3.4787	3.3755	3.0028	2.4624	2.2844	3.8373			88.071	90.1338	91.2965	88.5881	78.8068	64.6243	59.9528	100.708
	3.3353	3.4267	3.4736	3.4953	3.188	2.5585	2.5072	3.7853			87.533	89.9318	91.1626	91.7321	83.6672	67.1464	65.8	99.343
	3.1759	3.5034	3.5016	3.4576	3.1211	2.5806	1.9546	3.8084			83.3497	91.9447	91.8975	90.7427	81.9115	67.7264	51.2973	99.9493
Mean	3.289	3.45483	3.48463	3.4428	3.10397	2.53383	2.24873	3.81033		Mean	86.3179	90.6701	91.4522	90.3543	81.4618	66.499	59.0167	100
% Tranform	86.3179	90.6701	91.4522	90.3543	81.4618	66.499	59.0167	100		Stdv	2.58461	1.10845	0.391388	1.60763	2.46123	1.64926	7.29651	0.683768

## Sheet: Fig3.E
OD450	2M	1M	500mM	250mM	Veh	100%Ethanol	DMSO 1M	Negetive control		% Binding	1M	500mM	250mM	125mM	62.5mM	31.25mM	15.625mM	VEHICLE
	0.0366	0.0359	0.0358	0.1634	2.4706	1.1119	1.7641	0.0344			1.80768	1.7731	1.76816	8.07033	122.023	54.9168	87.129	1.69902
	0.0436	0.0395	0.0389	0.5844	1.0365	0.5742	1.5865	0.0368			2.15341	1.95091	1.92127	28.8635	51.1928	28.3598	78.3573	1.81755
	0.0364	0.0367	0.0434	0.4216	2.567	1.6834	1.0963	0.0374			1.7978	1.81261	2.14353	20.8228	126.784	83.1432	54.1463	1.84719
Mean	0.0388667	0.0373667	0.0393667	0.3898	2.0247	1.12317	1.4823	0.0362		Mean	1.91963	1.84554	1.94432	19.2522	100	55.4732	73.2108	1.78792
% Tranform	1.91963	1.84554	1.94432	19.2522	100	55.4732	73.2108	1.78792		Stdv	0.202519	0.0933633	0.188741	10.4852	42.3353	27.396	17.083	0.0784042
